# Supplementary material for: Comparative Analysis of Polyphenol-Rich Extracts from Hamamelis virginiana Leaves and Bark: ROS Scavenging and Anti-Inflammatory Effects on Skin Cells
Source: Molecules. 2025 Aug 31;30(17):3572. doi: 10.3390/molecules30173572 (PMC12430692; doi:10.3390/molecules30173572)
Supplement: Supplementary file 1 [file molecules-30-03572-s001.zip]

Archive with 1 entries (1 files):
- molecules-3833653-supplementary.pdf
